# Supplementary material for: Antimicrobial stewardship hindered by inadequate biosecurity and biosafety practices, and inappropriate antibiotics usage in poultry farms of Nepal–A pilot study
Source: PLoS One. 2024 Mar 1;19(3):e0296911. doi: 10.1371/journal.pone.0296911 (PMC10906820; doi:10.1371/journal.pone.0296911)
Supplement: S4 Fig — The four farms were numbered from R1 to R4. Each sample represents pooled oral and cloacal samples. The gel was run with ladder in the first well and positive and negative controls in the last two well respectively. (Ms): Mycoplasma synoviae (Ms) detected in poultry farms of Ramechhap District. The four farms were numbered from R1 to R4. Each sample represents pooled oral and cloacal samples. The gel was run with ladder in the first well and positive and negative controls in the last two well respectively. (ZIP) [file pone.0296911.s004.zip]

Archive with 2 entries (2 files):
- Figure S4 - (Mg).tif
- Figure S4 - (Ms).tif
